# Supplementary material for: Depression Self-Care Apps’ Characteristics and Applicability to Older Adults: Systematic Assessment
Source: J Med Internet Res. 2025 Feb 21;27:e56418. doi: 10.2196/56418 (PMC11890144; doi:10.2196/56418)
Supplement: Multimedia Appendix 7 [file jmir_v27i1e56418_app7.xlsx]

## Sheet: Accessibility
App name	Youper: Self-Guided Therapy	Wysa: Mental Health Support	Sanvello: Anxiety & Depression	MindDoc: Your Companion	Hector: Mental Health Therapy	Mindspa: The Mental Health App	What's Up? A Mental Health App	Amaha: Mental Health Self-Care	SoundMind: Music Therapy	Feelmo: Mental Health Support	Happier You - Community, therapy	MyPossibleSelf: Mental Health	Happify	7 Cups: Therapy & Support	Stop Panic & Anxiety Self-Help	CBT Thought Diary	CBT Guide to Depression & Test	CBT Tools for Healthy Living	CBT Therapy: Mental Healthcare	简单心理 - 专业心理咨询	壹心理-心理情感咨询	Now冥想	心理咨询壹点灵
Perceivable
Consider the small screen size	Yes	Yes	Yes	Yes	Yes	Yes	No	Yes	No	Yes	No	Yes	Yes	Yes	Yes	Yes	Yes	Yes	Yes	Yes	Yes	Yes	Yes
Allow zoom/magnification	No	No	No	No	No	No	No	No	No	No	No	No	No	No	No	No	No	No	Yes	No	No	No	No
High contrast between colours of text and background	Yes	Yes	Yes	Yes	Yes	Yes	Yes	Yes	Yes	Yes	Yes	Yes	Yes	Yes	Yes	Yes	Yes	Yes	Yes	Yes	Yes	Yes	Yes
Use layout scrolling from up to down	Yes	Yes	Yes	Yes	Yes	Yes	Yes	Yes	Yes	Yes	Yes	Yes	Yes	Yes	Yes	Yes	Yes	Yes	Yes	Yes	Yes	Yes	Yes
Provide text alternatives for all video or audio content	No	Yes	Yes	No	N/A	N/A	N/A	No	No	No	Yes	No	No	No	No	No	No	No	No	No	Yes	No	No
Provide captions or subtitles for all video or audio content	No	Yes	No	No	N/A	N/A	N/A	No	No	Yes	No	No	No	No	No	No	No	N/A	No	No	No	No	No
Allow users to identify elements relevant to their needs	Yes	Yes	Yes	Yes	Yes	Yes	Yes	Yes	Yes	Yes	Yes	Yes	No	Yes	Yes	Yes	Yes	Yes	No	Yes	Yes	Yes	Yes
Accessible to colour-blind people	Yes	Yes	Yes	Yes	Yes	Yes	Yes	Yes	Yes	Yes	Yes	Yes	Yes	Yes	Yes	Yes	Yes	Yes	Yes	Yes	Yes	Yes	Yes
Allow change of foreground and background colours	No	No	No	No	No	No	Yes	No	No	No	No	No	No	No	Yes	No	Yes	Yes	No	No	No	No	No
Allow pause, restart and alter volume of audio	Yes	Yes	Yes	Yes	No	N/A	N/A	Yes	Yes	Yes	Yes	Yes	Yes	Yes	Yes	Yes	Yes	Yes	Yes	Yes	Yes	Yes	Yes
Operable
Allow keyboard control to replace touch screen	No	No	No	No	No	No	No	Yes	No	No	No	No	Yes	Yes	No	No	No	No	No	No	No	No	No
Appropriate touch target size and spacing	Yes	Yes	Yes	Yes	Yes	Yes	Yes	Yes	Yes	Yes	Yes	Yes	Yes	No	Yes	Yes	Yes	Yes	Yes	Yes	Yes	Yes	Yes
Touchscreen gestures easy to carry out	No	Yes	Yes	Yes	Yes	Yes	Yes	No	Yes	No	Yes	Yes	Yes	Yes	Yes	Yes	Yes	Yes	Yes	Yes	Yes	Yes	Yes
Indicators of device manipulation gestures	No	No	No	No	No	No	No	No	No	No	No	No	No	No	No	No	No	No	No	No	No	No	No
Placing buttons where they are easy to access	Yes	Yes	Yes	Yes	Yes	Yes	Yes	No	Yes	Yes	Yes	No	Yes	Yes	Yes	Yes	Yes	Yes	Yes	No	Yes	Yes	Yes
Users can access media at their own pace	Yes	Yes	Yes	Yes	Yes	Yes	Yes	Yes	Yes	Yes	Yes	Yes	Yes	Yes	Yes	Yes	Yes	Yes	Yes	Yes	Yes	Yes	Yes
Ample time is provided for task completion	Yes	Yes	Yes	Yes	Yes	Yes	Yes	Yes	Yes	Yes	Yes	Yes	Yes	Yes	Yes	Yes	Yes	Yes	Yes	Yes	Yes	Yes	Yes
Pausing is enabled for timed tasks	N/A	No	NA	Yes	N/A	N/A	N/A	N/A	N/A	N/A	N/A	N/A	N/A	N/A	N/A	N/A	N/A	N/A	N/A	Yes	N/A	No	N/A
Users can alter the speed of content playback	No	No	No	No	N/A	N/A	N/A	No	No	Yes	No	No	No	No	Yes	No	Yes	Yes	No	Yes	Yes	No	Yes
Understandable
Allow portrait and landscape screen orientations	No	No	No	No	No	No	No	No	No	No	No	No	No	No	No	Yes	No	No	No	No	No	No	No
Consistent layout	Yes	Yes	Yes	Yes	Yes	Yes	Yes	Yes	Yes	Yes	Yes	Yes	Yes	Yes	Yes	Yes	Yes	Yes	Yes	Yes	Yes	Yes	Yes
Positioning important page elements before the page scroll	Yes	Yes	Yes	Yes	Yes	Yes	Yes	Yes	Yes	Yes	Yes	Yes	No	Yes	Yes	Yes	Yes	Yes	No	Yes	Yes	Yes	Yes
Grouping operable elements that perform the same action	Yes	Yes	Yes	Yes	Yes	Yes	Yes	Yes	Yes	Yes	Yes	Yes	Yes	Yes	Yes	Yes	Yes	Yes	Yes	Yes	Yes	Yes	Yes
Provide clear indications that elements are actionable	Yes	Yes	Yes	Yes	Yes	Yes	Yes	Yes	Yes	Yes	Yes	Yes	Yes	Yes	Yes	Yes	Yes	Yes	Yes	Yes	Yes	Yes	Yes
Provide instructions for custom touchscreen and device manipulation gestures	No	No	No	No	No	No	No	No	No	No	No	No	No	No	No	No	No	No	No	No	No	No	No
Provide ample opportunity to check and review before the user makes a legal commitment or payment	No	No	Yes	No	No	No	No	No	No	N/A	Yes	N/A	Yes	No	Yes	No	Yes	Yes	No	Yes	No	No	Yes
Robust
Set the virtual keyboard to the type of data entry required	Yes	N/A	Yes	Yes	N/A	Yes	Yes	Yes	No	N/A	Yes	No	Yes	No	N/A	No	No	N/A	Yes	Yes	Yes	Yes	Yes
Provide easy methods for data entry	Yes	N/A	Yes	Yes	Yes	Yes	Yes	Yes	Yes	Yes	Yes	Yes	Yes	Yes	Yes	Yes	Yes	Yes	Yes	Yes	Yes	Yes	Yes
Error-correction and detection mechanisms	Yes	N/A	Yes	Yes	Yes	Yes	Yes	Yes	Yes	Yes	Yes	Yes	Yes	Yes	Yes	Yes	Yes	Yes	Yes	Yes	Yes	Yes	Yes
Support the characteristic properties of the platform such as larger fonts	No	No	Yes	No	No	Yes	No	No	Yes	No	No	Yes	Yes	Yes	Yes	No	Yes	Yes	No	No	No	No	No
Summed score/total score	17/29	17/27	21/29	19/30	16/25	18/26	17/25	17/29	17/29	18/27	19/29	17/28	19/29	18/29	21/28	18/29	21/29	21/27	17/29	20/30	20/29	18/30	20/29
	0.586207	0.62963	0.724138	0.633333	0.64	0.692308	0.68	0.586207	0.586207	0.666667	0.655172	0.607143	0.655172	0.62069	0.75	0.62069	0.724138	0.777778	0.586207	0.666667	0.689655	0.6	0.689655
N/A: not applicable
For every item, a “Yes” was assigned one point.
